# Supplementary material for: Reading the Evolution of Compartmentalization in the Ribosome Assembly Toolbox: The YRG Protein Family
Source: PLoS One. 2017 Jan 10;12(1):e0169750. doi: 10.1371/journal.pone.0169750 (PMC5224878; doi:10.1371/journal.pone.0169750)
Supplement: S1 File — A total of 171 proteomes were used: 32 Bacteria, 93 Archaea and 46 Eukarya. The dash symbol “-” means the absence of the protein in that proteome. If the protein is present in a proteome, the UniProt Accession Number (AC) is shown. (XLSX) [file pone.0169750.s001.xlsx]

## Sheet: Sheet1
Taxonomy	Organism	YlqF	YjeQ	Noa1	Mtg1	Lsg1	Gnl1	Gnl2	Gnl3	Gnl3l	YAG
BACTERIA > Proteobacteria
Alphaproteobacteria	Agrobacterium tumefaciens (strain C58 / ATCC 33970)	-	-	-	-	-	-	-	-	-	-
Alphaproteobacteria	Rhodobacter sphaeroides (strain ATCC 17023 / 2.4.1 / NCIB 8253 / DSM 158)	-	-	-	-	-	-	-	-	-	-
Betaproteobacteria	Neisseria meningitidis serogroup B (strain MC58)	Q9K079	Q9K1A4	-	-	-	-	-	-	-	-
Betaproteobacteria	Bordetella pertussis (strain Tohama I / ATCC BAA-589 / NCTC 13251)	-	P67678	-	-	-	-	-	-	-	-
Deltaproteobacteria	Desulfovibrio vulgaris (strain Hildenborough / ATCC 29579 / NCIMB 8303)	-	Q729X9	-	-	-	-	-	-	-	-
Epsilonproteobacteria	Helicobacter pylori (strain ATCC 700392 / 26695)	-	-	-	-	-	-	-	-	-	-
Gammaproteobacteria	Escherichia coli (strain K12)	-	P39286	-	-	-	-	-	-	-	-
Gammaproteobacteria	Pseudomonas aeruginosa (strain ATCC 15692 / PAO1 / 1C / PRS 101 / LMG 12228)	-	Q9HUL3	-	-	-	-	-	-	-	-
BACTERIA > Spirochaetes
Spirochaetes	Borrelia burgdorferi (strain ATCC 35210 / B31 / CIP 102532 / DSM 4680)	O51588	O51126	-	-	-	-	-	-	-	-
Spirochaetes	Leptospira interrogans serogroup Icterohaemorrhagiae serovar Lai (strain 56601)	-	Q8F9Q7	-	-	-	-	-	-	-	-
BACTERIA > Firmicutes
Bacilli	Bacillus subtilis (strain 168)	O31743	O34530	P54453	-	-	-	-	-	-	-
Clostridia	Clostridium acetobutylicum (strain ATCC 824 / DSM 792 / JCM 1419 / LMG 5710 / VKM B-1787)	Q97I91	Q97IC1	-	-	-	-	-	-	-	-
BACTERIA > Actinobacteria
Actinobacteridae	Streptomyces coelicolor (strain ATCC BAA-471 / A3(2) / M145)	-	Q9ZBT9	-	-	-	-	-	-	-	-
Actinobacteridae	Corynebacterium glutamicum (strain ATCC 13032 / DSM 20300 / JCM 1318 / LMG 3730 / NCIMB 10025)	-	Q8NSB3	-	-	-	-	-	-	-	-
BACTERIA > Deinococcus-Thermus
Deinococci	Thermus thermophilus (strain HB8 / ATCC 27634 / DSM 579)	-	-	-	-	-	-	-	-	-	-
Deinococci	Deinococcus radiodurans (strain ATCC 13939 / DSM 20539 / JCM 16871 / LMG 4051 / NBRC 15346 / NCIMB 9279 / R1 / VKM B-1422)	-	-	-	-	-	-	-	-	-	-
BACTERIA > Chlamydiae
Chlamydiales	Chlamydia trachomatis (strain D/UW-3/Cx)	-	-	-	-	-	-	-	-	-	-
BACTERIA > Thermotogae
Thermotogales	Thermotoga maritima (strain ATCC 43589 / MSB8 / DSM 3109 / JCM 10099)	Q9WZM6	Q9X242	Q9WZV2	-	-	-	-	-	-	-
BACTERIA > Aquificae
Aquificales	Aquifex aeolicus (strain VF5)	-	O66555	-	-	-	-	-	-	-	-
BACTERIA > Planctomycetes
Planctomycetia	Planctomyces limnophilus (strain ATCC 43296 / DSM 3776 / IFAM 1008 / 290)	-	D5SQE5	-	-	-	-	-	-	-	-
Planctomycetia	Planctomyces brasiliensis (strain ATCC 49424 / DSM 5305 / JCM 21570 / NBRC 103401 / IFAM 1448)	-	F0SFA5	-	-	-	-	-	-	-	-
Planctomycetia	Rhodopirellula baltica (strain SH1)	Q7UR86	Q7UUZ6	-	-	-	-	-	-	-	-
BACTERIA > Cyanobacteria
Gloeobacter	Gloeobacter kilaueensis JS1	U5QRT5	U5QHQ9	-	-	-	-	-	-	-	-
Gloeobacter	Gloeobacter violaceus (strain PCC 7421)	Q7NEL3	Q7NDG7	-	-	-	-	-	-	-	-
Nostocales	Anabaena cylindrica (strain ATCC 27899 / PCC 7122)	K9ZKX4	K9ZKG1	-	-	-	-	-	-	-	-
Nostocales	Nostoc sp. PCC 7107	K9QAT0	K9Q9V7	-	-	-	-	-	-	-	-
Nostocales	Rivularia sp. PCC 7116	K9RG65	K9R6N2	-	-	-	-	-	-	-	-
Oscillatoriophycideae	Synechocystis sp. (strain PCC 6803 / Kazusa)	P73885	P52640	-	-	-	-	-	-	-	-
Oscillatoriophycideae	Cyanothece sp. (strain ATCC 51142)	B1WNJ4	B1WVR0	-	-	-	-	-	-	-	-
Oscillatoriophycideae	Acaryochloris marina (strain MBIC 11017)	B0C6R5	B0CAZ2	-	-	-	-	-	-	-	-
Pleurocapsales	Chroococcidiopsis thermalis PCC 7203	K9TXA0	K9TZ13	-	-	-	-	-	-	-	-
Pleurocapsales	Pleurocapsa sp. PCC 7327	K9T477	K9T409	-	-	-	-	-	-	-	-
Taxonomy	Organism	YlqF	YjeQ	Noa1	Mtg1	Lsg1	Gnl1	Gnl2	Gnl3	Gnl3l	YAG
ARCHAEA > Euryarchaeota
Aciduliprofundum	Aciduliprofundum boonei (strain DSM 19572 / T469)	-	-	-	-	-	-	-	-	-	-
Archaeoglobi	Archaeoglobus fulgidus (strain ATCC 49558 / VC-16 / DSM 4304 / JCM 9628 / NBRC 100126)	-	-	-	-	-	-	-	-	-	-
Archaeoglobi	Archaeoglobus profundus (strain DSM 5631 / JCM 9629 / NBRC 100127 / Av18)	-	-	-	-	-	-	-	-	-	D2RI76
Archaeoglobi	Ferroglobus placidus (strain DSM 10642 / AEDII12DO)	-	-	-	-	-	-	-	-	-	-
Halobacteria	Natrialba magadii (strain ATCC 43099 / DSM 3394 / NCIMB 2190 / MS3) (Natronobacterium magadii)	-	-	-	-	-	-	-	-	-	-
Halobacteria	Natronomonas pharaonis (strain ATCC 35678 / DSM 2160	-	-	-	-	-	-	-	-	-	-
Halobacteria	Halalkalicoccus jeotgali (strain DSM 18796 / CECT 7217 / JCM 14584 / KCTC 4019 / B3)	-	-	-	-	-	-	-	-	-	-
Halobacteria	Haloarcula marismortui (strain ATCC 43049 / DSM 3752 / JCM 8966 / VKM B-1809)	-	-	-	-	-	-	-	-	-	-
Halobacteria	Halobacterium salinarum (strain ATCC 700922 / JCM 11081 / NRC-1)	-	-	-	-	-	-	-	-	-	-
Halobacteria	Haloferax mediterranei (strain ATCC 33500 / DSM 1411 / JCM 8866 / NBRC 14739 / NCIMB 2177 / R-4)	-	-	-	-	-	-	-	-	-	-
Halobacteria	Haloferax volcanii (strain ATCC 29605 / DSM 3757 / JCM 8879 / NBRC 14742 / NCIMB 2012 / VKM B-1768 / DS2)	-	-	-	-	-	-	-	-	-	-
Halobacteria	Halogeometricum borinquense (strain ATCC 700274 / DSM 11551 / JCM 10706 / PR3)	-	-	-	-	-	-	-	-	-	-
Halobacteria	Halomicrobium mukohataei (strain ATCC 700874 / DSM 12286 / JCM 9738 / NCIMB 13541)	-	-	-	-	-	-	-	-	-	-
Halobacteria	Haloquadratum walsbyi (strain DSM 16790 / HBSQ001)	-	-	-	-	-	-	-	-	-	-
Halobacteria	Halorhabdus utahensis (strain DSM 12940 / JCM 11049 / AX-2)	-	-	-	-	-	-	-	-	-	-
Halobacteria	Halorubrum lacusprofundi (strain ATCC 49239 / DSM 5036 / JCM 8891 / ACAM 34)	-	-	-	-	-	-	-	-	-	-
Halobacteria	Haloterrigena turkmenica (strain ATCC 51198 / DSM 5511 / NCIMB 13204 / VKM B-1734)	-	-	-	-	-	-	-	-	-	-
Methanobacteria	Methanobacterium sp. MB1	-	-	-	-	-	-	-	-	-	-
Methanobacteria	Methanobrevibacter ruminantium (strain ATCC 35063 / DSM 1093 / JCM 13430 / M1)	-	-	-	-	-	-	-	-	-	-
Methanobacteria	Methanobrevibacter smithii (strain PS / ATCC 35061 / DSM 861)	-	-	-	-	-	-	-	-	-	-
Methanobacteria	Methanosphaera stadtmanae (strain ATCC 43021 / DSM 3091 / JCM 11832 / MCB-3)	-	-	-	-	-	-	-	-	-	-
Methanobacteria	Methanothermobacter thermautotrophicus (strain ATCC 29096 / DSM 1053 / JCM 10044 / NBRC 100330 / Delta H)	-	-	-	-	-	-	-	-	-	-
Methanobacteria	Methanothermus fervidus (strain ATCC 43054 / DSM 2088 / JCM 10308 / V24 S)	-	-	-	-	-	-	-	-	-	-
Methanobacteria	Methanothermobacter marburgensis (strain DSM 2133 / 14651 / NBRC 100331 / OCM 82 / Marburg)	-	-	-	-	-	-	-	-	-	-
Methanococci	Methanococcus aeolicus (strain Nankai-3 / ATCC BAA-1280)	-	-	-	-	-	-	-	-	-	A6UW99
Methanococci	Methanococcus maripaludis (strain S2 / LL)	-	-	-	-	-	-	-	-	-	Q6LXL6
Methanococci	Methanococcus vannielii (strain SB / ATCC 35089 / DSM 1224)	-	-	-	-	-	-	-	-	-	A6UPX9
Methanococci	Methanococcus voltae (strain ATCC BAA-1334 / A3)	-	-	-	-	-	-	-	-	-	D7DT24
Methanococci	Methanothermococcus okinawensis (strain DSM 14208 / JCM 11175 / IH1)	-	-	-	-	-	-	-	-	-	F8AMC7
Methanococci	Methanotorris igneus (strain DSM 5666 / JCM 11834 / Kol 5)	-	-	-	-	-	-	-	-	-	F6BEV9
Methanococci	Methanocaldococcus fervens (strain DSM 4213 / JCM 157852 / AG86)	-	-	-	-	-	-	-	-	-	C7P5Z0
Methanococci	Methanocaldococcus infernus (strain DSM 11812 / JCM 15783 / ME)	-	-	-	-	-	-	-	-	-	D5VRQ2
Methanococci	Methanocaldococcus sp. (strain FS406-22)	-	-	-	-	-	-	-	-	-	D3S403
Methanococci	Methanocaldococcus vulcanius (strain ATCC 700851 / DSM 12094 / M7)	-	-	-	-	-	-	-	-	-	C9RI40
Methanococci	Methanocaldococcus jannaschii (strain ATCC 43067 / DSM 2661 / JAL-1 / JCM 10045 / NBRC 100440)	-	-	-	-	-	-	-	-	-	Q58859
Methanomicrobia	Methanocella paludicola (strain DSM 17711 / JCM 13418 / NBRC 101707 / SANAE)	-	D1YX46	-	-	-	-	-	-	-	-
Methanomicrobia	Methanococcoides burtonii (strain DSM 6242 / NBRC 107633 / OCM 468 / ACE-M)	-	-	-	-	-	-	-	-	-	Q12YT8
Methanomicrobia	Methanocorpusculum labreanum (strain ATCC 43576 / DSM 4855 / Z)	-	-	-	-	-	-	-	-	-	-
Methanomicrobia	Methanoculleus marisnigri (strain ATCC 35101 / DSM 1498 / JR1)	-	A3CTX3	-	-	-	-	-	-	-	-
Methanomicrobia	Methanohalobium evestigatum (strain DSM 3721 / OCM 161 / Z-7303)	-	-	-	-	-	-	-	-	-	-
Methanomicrobia	Methanohalophilus mahii (strain ATCC 35705 / DSM 5219 / SLP)	-	-	-	-	-	-	-	-	-	-
Methanomicrobia	Methanolacinia petrolearia (strain DSM 11571 / OCM 486 / SEBR 4847)	-	E1RKH6	-	-	-	-	-	-	-	-
Methanomicrobia	Uncultured methanogenic archaeon RC-I	-	Q0W5P1	-	-	-	-	-	-	-	-
Methanomicrobia	Methanoregula boonei (strain 6A8)	-	-	-	-	-	-	-	-	-	-
Methanomicrobia	Methanosaeta concilii (strain ATCC 5969 / DSM 3671 / JCM 10134 / NBRC 103675 / OCM 69 / GP-6)	-	-	-	-	-	-	-	-	-	-
Methanomicrobia	Methanosaeta harundinacea (strain 6Ac)	-	-	-	-	-	-	-	-	-	-
Methanomicrobia	Methanosaeta thermophila (strain DSM 6194 / PT)	-	-	-	-	-	-	-	-	-	-
Methanomicrobia	Methanosalsum zhilinae (strain DSM 4017 / NBRC 107636 / OCM 62 / WeN5)	-	-	-	-	-	-	-	-	-	-
Methanomicrobia	Methanosarcina acetivorans (strain ATCC 35395 / DSM 2834 / JCM 12185 / C2A)	-	Q8TKG2	-	-	-	-	-	-	-	Q8TKK1
Methanomicrobia	Methanosarcina barkeri (strain Fusaro / DSM 804)	-	Q468R8	-	-	-	-	-	-	-	Q467J6
Methanomicrobia	Methanosarcina mazei (strain ATCC BAA-159 / DSM 3647 / Goe1 / Go1 / JCM 11833 / OCM 88)	-	Q8PTZ6	-	-	-	-	-	-	-	Q8PU37
Methanomicrobia	Methanosphaerula palustris (strain ATCC BAA-1556 / DSM 19958 / E1-9c)	-	-	-	-	-	-	-	-	-	-
Methanomicrobia	Methanospirillum hungatei JF-1 (strain ATCC 27890 / DSM 864 / NBRC 100397 / JF-1)	-	Q2FKR3	-	-	-	-	-	-	-	-
Methanopyri	Methanopyrus kandleri (strain AV19 / DSM 6324 / JCM 9639 / NBRC 100938)	-	-	-	-	-	-	-	-	-	Q8TZ92
Thermococci	Pyrococcus abyssi (strain GE5 / Orsay)	-	-	-	-	-	-	-	-	-	Q9UYW3
Thermococci	Pyrococcus furiosus (strain ATCC 43587 / DSM 3638 / JCM 8422 / Vc1)	-	-	-	-	-	-	-	-	-	Q8U252
Thermococci	Pyrococcus horikoshii (strain ATCC 700860 / DSM 12428 / JCM 9974 / NBRC 100139 / OT-3)	-	-	-	-	-	-	-	-	-	O58379
Thermococci	Pyrococcus sp. (strain NA2)	-	-	-	-	-	-	-	-	-	F4HNN6
Thermococci	Thermococcus barophilus (strain DSM 11836 / MP)	-	-	-	-	-	-	-	-	-	F0LKN6
Thermococci	Thermococcus gammatolerans (strain DSM 15229 / JCM 11827 / EJ3)	-	-	-	-	-	-	-	-	-	C5A391
Thermococci	Thermococcus kodakaraensis (strain ATCC BAA-918 / JCM 12380 / KOD1)	-	-	-	-	-	-	-	-	-	Q5JEM6
Thermococci	Thermococcus onnurineus (strain NA1)	-	-	-	-	-	-	-	-	-	B6YUH7
Thermococci	Thermococcus sibiricus (strain MM 739 / DSM 12597)	-	-	-	-	-	-	-	-	-	C6A029
Thermoplasmata	Thermoplasma acidophilum (strain ATCC 25905 / DSM 1728 / JCM 9062 / NBRC 15155 / AMRC-C165)	-	-	-	-	-	-	-	-	-	-
Thermoplasmata	Thermoplasma volcanium (strain ATCC 51530 / DSM 4299 / JCM 9571 / NBRC 15438 / GSS1)	-	-	-	-	-	-	-	-	-	-
Thermoplasmata	Picrophilus torridus (strain ATCC 700027 / DSM 9790 / JCM 10055 / NBRC 100828)	-	-	-	-	-	-	-	-	-	-
ARCHAEA > Crenarchaeota
Thermoprotei	Acidilobus saccharovorans (strain DSM 16705 / JCM 18335 / VKM B-2471 / 345-15)	-	-	-	-	-	-	-	-	-	D9Q2W5
Thermoprotei	Aeropyrum pernix (strain ATCC 700893 / DSM 11879 / JCM 9820 / NBRC 100138 / K1)	-	-	-	-	-	-	-	-	-	Q9YFZ6
Thermoprotei	Caldivirga maquilingensis (strain ATCC 700844 / DSM 13496 / JCM 10307 / IC-167)	-	-	-	-	-	-	-	-	-	-
Thermoprotei	Desulfurococcus kamchatkensis (strain 1221n / DSM 18924)	-	-	-	-	-	-	-	-	-	B8D6I0
Thermoprotei	Hyperthermus butylicus (strain DSM 5456 / JCM 9403)	-	-	-	-	-	-	-	-	-	A2BL85
Thermoprotei	Ignicoccus hospitalis (strain KIN4/I / DSM 18386 / JCM 14125)	-	-	-	-	-	-	-	-	-	A8A8U9
Thermoprotei	Ignisphaera aggregans (strain DSM 17230 / JCM 13409 / AQ1.S1)	-	-	-	-	-	-	-	-	-	E0SPL6
Thermoprotei	Metallosphaera sedula (strain ATCC 51363 / DSM 5348)	-	-	-	-	-	-	-	-	-	A4YI19
Thermoprotei	Pyrobaculum aerophilum (strain ATCC 51768 / IM2 / DSM 7523 / JCM 9630 / NBRC 100827)	-	-	-	-	-	-	-	-	-	Q8ZYI4
Thermoprotei	Pyrobaculum arsenaticum (strain DSM 13514 / JCM 11321)	-	-	-	-	-	-	-	-	-	A4WGX1
Thermoprotei	Pyrobaculum calidifontis (strain JCM 11548 / VA1)	-	-	-	-	-	-	-	-	-	A3MY59
Thermoprotei	Pyrobaculum islandicum (strain DSM 4184 / JCM 9189)	-	-	-	-	-	-	-	-	-	A1RTE0
Thermoprotei	Pyrobaculum neutrophilum (strain DSM 2338 / JCM 9278 / V24Sta)	-	-	-	-	-	-	-	-	-	B1Y9Q3
Thermoprotei	Staphylothermus marinus (strain ATCC 43588 / DSM 3639 / F1)	-	-	-	-	-	-	-	-	-	A3DMN1
Thermoprotei	Sulfolobus acidocaldarius (strain ATCC 33909 / DSM 639 / JCM 8929 / NBRC 15157 / NCIMB 11770)	-	-	-	-	-	-	-	-	-	Q4J8K3
Thermoprotei	Sulfolobus islandicus (strain M.16.27)	-	-	-	-	-	-	-	-	-	C3N6C0
Thermoprotei	Sulfolobus solfataricus (strain ATCC 35092 / DSM 1617 / JCM 11322 / P2)	-	-	-	-	-	-	-	-	-	Q7LXT6
Thermoprotei	Sulfolobus tokodaii (strain DSM 16993 / JCM 10545 / NBRC 100140 / 7)	-	-	-	-	-	-	-	-	-	Q971A5
Thermoprotei	Desulfurococcus mucosus (strain ATCC 35584 / DSM 2162 / JCM 9187 / O7/1)	-	-	-	-	-	-	-	-	-	E8RA51
Thermoprotei	Thermoproteus tenax (strain ATCC 35583 / NBRC 100435 / JCM 9277 / Kra 1)	-	-	-	-	-	-	-	-	-	G4RP95
Thermoprotei	Thermoproteus uzoniensis (strain 768-20)	-	-	-	-	-	-	-	-	-	F2L388
Thermoprotei	Thermosphaera aggregans (strain DSM 11486 / M11TL)	-	-	-	-	-	-	-	-	-	D5TZJ1
Thermoprotei	Vulcanisaeta distributa (strain DSM 14429 / JCM 11212 / NBRC 100878 / IC-017)	-	-	-	-	-	-	-	-	-	E1QQ87
Thermoprotei	Vulcanisaeta moutnovskia (strain 768-28)	-	-	-	-	-	-	-	-	-	F0QV79
ARCHAEA > Thaumarchaeota
Cenarchaeales	Cenarchaeum symbiosum (strain A)	-	-	-	-	-	-	-	-	-	-
ARCHAEA > Korarchaeota
Candidatus Korarchaeum	Korarchaeum cryptofilum (strain OPF8)	-	-	-	-	-	-	-	-	-	B1L3D2
ARCHAEA > Nanoarchaeota
Nanoarchaeum	Nanoarchaeum equitans (strain Kin4-M)	-	-	-	-	-	-	-	-	-	Q74MC7
Taxonomy	Organism	YlqF	YjeQ	Noa1	Mtg1	Lsg1	Gnl1	Gnl2	Gnl3	Gnl3l	YAG
EUKARYA > Alveolata
Apicomplexa	Babesia bovis	A7ATU4	-	-	A7AQ26	A7AS80	-	A7AWQ5	-	-	-
Apicomplexa	Theileria annulata	-	-	-	Q4UD94	Q4UHL4	-	Q4UF66	-	-	-
Apicomplexa	Toxoplasma gondii	-	-	-	V4Z060	B6KP56	-	B9QM89	-	V4ZLK1	-
Apicomplexa	Plasmodium falciparum (isolate 3D7)	Q9U0I1	-	-	Q8ILA0	Q8ILF2	-	Q8ILM2	-	-	-
Apicomplexa	Cryptosporidium parvum (strain Iowa II)	-	-	-	-	Q5CT79	-	Q5CTP7	-	Q5CPU1	-
EUKARYA > Choanoflagellida
Codonosigidae	Monosiga brevicollis	-	-	A9UXM7	A9V5S2	A9VDK1	A9UY65	A9UT86	-	A9V4J2	-
Salpingoecidae	Salpingoeca rosetta (strain ATCC 50818 / BSB-021)	-	-	F2UG50	F2TYB3	F2U5A1	F2UFF7	F2UEJ4	-	F2TZP2	-
EUKARYA > Stramenopiles
Bacillariophyta	Phaeodactylum tricornutum (strain CCAP 1055/1)	-	-	B7GAR9	-	B7FW33	-	B7FRR0	-	B7FSQ2	-
Bacillariophyta	Thalassiosira pseudonana	B8BRK0	-	B8BY71	-	B8CE55	-	B8C4S3	-	B8C5H8	-
Pelagophyceae	Aureococcus anophagefferens	F0YB72	-	-	-	F0XXR6	-	F0YIE6	-	F0Y7N3	-
PX clade	Ectocarpus siliculosus	D7G6Q7	-	D8LQR2	D8LR15	D7G7R6	-	D8LTC1	-	D7G1C4	-
EUKARYA > Rhodophyta
Bangiophyceae	Galdieria sulphuraria	M2W8A1	-	M2XHX6	M2XI99	M2WTX1	-	M2XV50	-	M2XH40	-
Bangiophyceae	Cyanidioschyzon merolae strain 10D	M1UPL1	-	M1UPK5	-	M1VGD9	-	M1VCC7	-	M1VC85	-
EUKARYA > Cryptophyta
Pyrenomonadales	Guillardia theta CCMP2712	L1JH24	L1ILG5	L1ITX6	L1JHB9	L1IUB7	-	L1JWV3	-	L1J196	-
EUKARYA > Viridiplantae
Chlorophyta	Volvox carteri	D8UI61	D8TJF1	D8TLA7	D8U9M8	D8U156	-	D8TZE3	-	D8U3Y9	-
Chlorophyta	Chlamydomonas reinhardtii	-	A8IGD6	-	A8JCZ3	A8JBB8	-	A8ITK3	-	A8IVS6	-
Chlorophyta	Chlorella variabilis	E1ZIM0	E1ZTX4	E1ZS01	-	E1ZQ60	-	E1ZGL5	-	E1ZNJ6	-
Chlorophyta	Micromonas pusilla (strain CCMP1545)	C1N4A0	C1NA29	C1MPP8	-	C1N799	-	C1MRQ8	-	C1MKD2	-
Chlorophyta	Micromonas sp. (strain RCC299 / NOUM17)	C1FI06	C1ECP9	C1E4S9	-	C1EFF2	-	C1E3W8	-	C1FEA1	-
Chlorophyta	Ostreococcus lucimarinus (strain CCE9901)	A4RV31	A4S3D3	A4RW32	-	A4SAY4	A4RXJ2	A4S1F4	-	A4RTU2	-
Chlorophyta	Ostreococcus tauri	A0A090LZE9	Q010M4	A0A090LZZ5	-	Q00W83	A0A090N3E7	A0A090N4V8	-	A0A090M6K6	-
Streptophyta	Physcomitrella patens subsp. patens	A9TB43	A9RXD5	A9RCM7	A9SDL6	A9S457	-	A9TWJ5	-	A9T030	-
Streptophyta	Selaginella moellendorffii	D8T5U9	D8SFR5	D8R756	D8S6Z8	D8SR13	-	D8R8N6	-	D8RNZ2	-
Streptophyta	Oryza sativa subsp. japonica	Q5TKI5	Q7XVB6	Q0E4R0	Q53KJ1	Q2QM41	-	Q10LF7	-	Q5ZCV4	-
Streptophyta	Arabidopsis thaliana	Q8H1F6	Q4V399	Q66GP9	Q8L607	Q9SHS8	-	Q9C923	-	Q9M8Z5	-
Streptophyta	Solanum tuberosum	M1BSC2	M1B7L1	M1B6T2	M1C6U3	M0ZTH5	-	M1AXE6	-	M1CPK3	-
Streptophyta	Vitis vinifera	D7TPA8	F6HG92	D7T204	F6HKV4	F6HAE9	-	F6H262	-	D7U3G4	-
EUKARYA > Fungi
Dikarya	Schizosaccharomyces pombe (strain 972 / ATCC 24843)	-	-	-	O74776	Q10190	-	O14236	-	O74791	-
Dikarya	Saccharomyces cerevisiae (strain ATCC 204508 / S288c)	-	-	-	Q03151	P53145	-	P53742	-	P40010	-
Microsporidia	Encephalitozoon cuniculi (strain GB-M1)	-	-	-	-	Q8SRF4	-	Q8STM3	-	-	-
EUKARYA > Metazoa
Ecdysozoa	Caenorhabditis elegans	-	-	O18196	G4SNS6	O01826	-	Q56VZ2	-	Q21086	-
Ecdysozoa	Drosophila melanogaster	-	-	Q8SZ15	Q9VCU5	Q9W590	Q9VIJ9	Q7JXU4	-	Q8MT06	-
Ecdysozoa	Apis mellifera	-	-	A0A088ARS4	A0A088A7J7	A0A087ZNN8	A0A088APM6	A0A088AFU3	-	A0A088ARM6	-
Ecdysozoa	Daphnia pulex	-	-	E9G1E1	E9FS99	E9FS48	E9H110	E9HQ19	-	E9HF22	-
Echinodermata	Strongylocentrotus purpuratus	-	-	W4XR49	W4XA11	W4XDQ0	W4YX05	W4YDM9	-	W4Y328	-
Chordata	Danio rerio	-	-	A9JRX9	B7ZV49	F1QCF2	Q1LXP8	F1Q9A5	Q6DRP2	Q7SZX9	-
Chordata	Gallus gallus	-	-	F1NUW8	E1C7T7	F1P2L5	R4GJY7	E1BVP8	F1NLK0	-	-
Chordata	Xenopus tropicalis	-	-	F6QHB8	A9JTX2	F6Q456	F7CFG5	F7AR05	Q6P4W5	F7EIH5	-
Chordata	Bos taurus	-	-	F1ML97	Q4PS77	F1MZT8	F1MWB9	F1MDN8	E1BMI6	Q3T0J9	-
Chordata	Rattus norvegicus	-	-	Q5XHZ7	E9PTB3	Q5BJT6	Q6MG06	Q4KLJ3	Q811S9	D3ZMZ9	-
Chordata	Mus musculus	-	-	Q9JJG9	Q8R2R6	Q3UM18	P36916	Q99LH1	Q8CI11	Q6PGG6	-
Chordata	Callithrix jacchus	-	-	F6TQU6	F7IDE7	F6XRA3	F6X8Q7	F7DDR2	F6S302	F7G179	-
Chordata	Nomascus leucogenys	-	-	G1RC61	G1QPX1	G1RA85	G1QZ06	G1RLM1	G1R6D3	G1S2F9	-
Chordata	Macaca mulatta	-	-	F6YGZ5	F7HGH8	F7G8G0	Q5TM59	F6VCJ0	F7ED82	F7HU85	-
Chordata	Pan troglodytes	-	-	H2QPI7	H2Q2T8	H2R7V1	Q7YR35	G2HJD3	H2QMS2	-	-
Chordata	Homo sapiens	-	-	Q8NC60	Q9BT17	Q9H089	P36915	Q13823	Q9BVP2	Q9NVN8	-
