# Supplementary material for: Reading the Evolution of Compartmentalization in the Ribosome Assembly Toolbox: The YRG Protein Family
Source: PLoS One. 2017 Jan 10;12(1):e0169750. doi: 10.1371/journal.pone.0169750 (PMC5224878; doi:10.1371/journal.pone.0169750)
Supplement: S2 File — Each sequence is labeled using the YRG protein, the species name and the taxonomical group it belongs to: YRGprotein_Organism_Phyla. (TXT) [file pone.0169750.s002.txt]

((((((((((((((((((((((((Gnl3l_C.pa:0.548243,(((((((((((Gnl3l_H.sa:0.006298,Gnl3l_N.le:0.007442)745:0.004374,Gnl3l_M.m2:0.012189)998:0.021162,Gnl3l_C.ja:0.038900)740:0.010778,Gnl3l_B.ta:0.043502)795:0.012416,(Gnl3l_M.mu:0.008174,Gnl3l_R.no:0.012591)1000:0.050612)1000:0.355254,(Gnl3l_X.tr:0.304355,Gnl3l_D.re:0.197840)999:0.093800)997:0.134593,Gnl3l_G.th:0.092987)371:0.032938,((((((Gnl3l_V.vi:0.147844,Gnl3l_S.tu:0.156050)631:0.008389,Gnl3l_A.th:0.147351)1000:0.057439,Gnl3l_O.sa:0.200787)1000:0.080421,Gnl3l_S.mo:0.223698)877:0.031449,Gnl3l_P.pa:0.313828)800:0.070841,(((Gnl3l_O.ta:0.063233,Gnl3l_O.lu:0.105369)1000:0.232099,(Gnl3l_Micr:0.333529,Gnl3l_M.pu:0.320591)972:0.049884)999:0.083152,(Gnl3l_C.va:0.308146,(Gnl3l_C.re:0.118362,Gnl3l_V.ca:0.140004)997:0.080542)952:0.070725)475:0.034999)836:0.064728)211:0.023900,(Gnl3l_S.ro:0.380245,Gnl3l_M.br:0.416350)837:0.063160)183:0.021697,(Gnl3l_S.pu:0.399334,((Gnl3l_D.pu:0.422952,(Gnl3l_A.me:0.273516,Gnl3l_D.me:0.377823)1000:0.104979)633:0.019071,Gnl3l_C.el:0.412255)683:0.036414)465:0.027130)262:0.019066,((Gnl3l_E.si:0.357942,(Gnl3l_T.ps:0.271775,Gnl3l_P.tr:0.180963)999:0.132114)958:0.078881,Gnl3l_A.an:0.431629)514:0.059359)276:0.015850)150:0.005616,(Gnl3l_S.ce:0.462387,Gnl3l_S.po:0.398632)999:0.192276)196:0.021940,(Gnl3l_C.me:0.583600,Gnl3l_G.su:0.498004)411:0.038997)210:0.015135,(((((((((Gnl3_H.sap:0.003560,Gnl3_P.tro:0.003604)960:0.006347,Gnl3_N.leu:0.015420)738:0.004248,Gnl3_M.mul:0.021143)987:0.015264,Gnl3_C.jac:0.029920)1000:0.081196,Gnl3_B.tau:0.123746)994:0.034298,(Gnl3_M.mus:0.045899,Gnl3_R.nor:0.052503)1000:0.092880)1000:0.217915,Gnl3_G.gal:0.329557)982:0.072948,Gnl3_D.rer:0.452872)425:0.007104,Gnl3_X.tro:0.460075)1000:0.238378)486:0.031381,Gnl3l_T.go:0.667354)966:0.116146,((((((((((((((((((((Gnl2_H.sap:0.000000,Gnl2_M.mul:0.083530)611:0.016702,Gnl2_P.tro:0.000000)653:0.009812,Gnl2_N.leu:0.000000)998:0.017999,Gnl2_C.jac:0.014019)1000:0.043988,Gnl2_B.tau:0.065808)993:0.019308,(Gnl2_M.mus:0.026569,Gnl2_R.nor:0.025625)1000:0.051235)1000:0.059737,Gnl2_G.gal:0.123685)896:0.022357,Gnl2_X.tro:0.163447)986:0.035108,Gnl2_D.rer:0.175528)1000:0.124234,Gnl2_S.pur:0.326085)408:0.028740,(Gnl2_S.ros:0.264447,Gnl2_M.bre:0.167836)998:0.098444)232:0.012326,(Gnl2_D.pul:0.305293,(Gnl2_A.mel:0.260052,Gnl2_D.mel:0.260645)998:0.066769)736:0.056086)448:0.015350,Gnl2_C.ele:0.372598)674:0.025023,(Gnl2_S.cer:0.216398,Gnl2_S.pom:0.222571)998:0.129968)249:0.010777,(((((((Gnl2_V.vin:0.110389,Gnl2_S.tub:0.084033)903:0.029697,Gnl2_O.sat:0.123886)870:0.021118,Gnl2_A.tha:0.148013)822:0.020431,(Gnl2_S.moe:0.129607,Gnl2_P.pat:0.128201)334:0.006838)646:0.083836,(Gnl2_C.var:0.259902,(Gnl2_C.rei:0.010754,Gnl2_V.car:0.092727)983:0.079811)619:0.115350)519:0.017203,((Gnl2_O.tau:0.081383,Gnl2_O.luc:0.000000)1000:0.100149,(Gnl2_Micro:0.037706,Gnl2_M.pus:0.038950)993:0.040207)987:0.131275)912:0.064364,Gnl2_G.the:0.462535)560:0.043250)367:0.018962,Gnl2_E.cun:0.393180)499:0.007644,((Gnl2_E.sil:0.300698,(Gnl2_T.pse:0.149013,Gnl2_P.tri:0.158978)1000:0.191215)525:0.034522,Gnl2_A.ano:0.392056)998:0.091083)848:0.056838,(Gnl2_C.mer:0.519464,Gnl2_G.sul:0.343333)984:0.082108)524:0.030815,(Gnl2_C.par:0.464424,(Gnl2_T.gon:0.459344,(Gnl2_T.ann:0.216430,Gnl2_B.bov:0.237837)1000:0.254991)539:0.014860)439:0.025063)512:0.033183,Gnl2_P.fal:0.487524)999:0.207596)724:0.042829,(((((YAG_N.equi:0.537524,(((YAG_T.sibi:0.173921,(YAG_T.onnu:0.082150,(YAG_T.koda:0.071980,YAG_T.gamm:0.055346)727:0.019934)997:0.049779)567:0.019559,YAG_T.baro:0.111142)690:0.015569,(((YAG_Pyroco:0.069570,YAG_P.abys:0.079848)818:0.018843,YAG_P.hori:0.077091)775:0.012817,YAG_P.furi:0.089227)1000:0.067538)1000:0.325517)457:0.075015,((((YAG_M.maze:0.067722,YAG_M.acet:0.080427)907:0.034189,YAG_M.bark:0.088885)1000:0.127892,YAG_M.burt:0.194629)1000:0.358457,(((((((YAG_M.jann:0.031440,YAG_Methan:0.040420)369:0.000555,YAG_M.ferv:0.046882)1000:0.065871,YAG_M.vulc:0.125333)996:0.067411,YAG_M.igne:0.184877)596:0.024878,YAG_M.infe:0.193526)760:0.051961,((YAG_M.okin:0.152972,YAG_M.aeol:0.181639)1000:0.099495,(YAG_M.vann:0.136485,YAG_M.mari:0.119509)1000:0.153344)615:0.053540)514:0.033500,YAG_M.volt:0.347383)1000:0.224918)601:0.066536)258:0.046827,(((YAG_V.mout:0.064384,YAG_V.dist:0.053776)1000:0.279969,((YAG_T.uzon:0.146099,YAG_T.tena:0.131959)1000:0.139092,((((YAG_P.neut:0.118303,YAG_P.isla:0.095258)612:0.022642,YAG_P.aero:0.112538)246:0.004585,YAG_P.arse:0.125597)445:0.013140,YAG_P.cali:0.122079)1000:0.120215)907:0.067487)898:0.065652,YAG_M.kand:0.748123)579:0.094878)301:0.032616,((((YAG_K.cryp:0.360302,(((YAG_T.aggr:0.185331,(YAG_D.muco:0.110059,YAG_D.kamc:0.127536)998:0.083204)997:0.084884,YAG_S.mari:0.221390)699:0.047709,((YAG_I.hosp:0.323829,YAG_H.buty:0.252283)553:0.045725,YAG_A.pern:0.311084)387:0.017049)947:0.083729)560:0.019871,YAG_A.sacc:0.397862)745:0.038936,YAG_I.aggr:0.607182)678:0.044843,(((YAG_S.toko:0.204625,YAG_S.acid:0.233307)853:0.044353,(YAG_S.solf:0.063585,YAG_S.isla:0.051607)1000:0.223716)958:0.067581,YAG_M.sedu:0.294608)995:0.093609)955:0.110070)452:0.074113,YAG_A.prof:0.670973)798:0.049885)985:0.127081,((((((((((((Gnl1_H.sap:0.001576,Gnl1_P.tro:0.001839)537:0.001206,(Gnl1_M.mul:0.000894,Gnl1_N.leu:0.000811)719:0.002315)609:0.002168,Gnl1_C.jac:0.005023)995:0.013582,(Gnl1_M.mus:0.013969,Gnl1_R.nor:0.011925)997:0.014013)894:0.016235,Gnl1_B.tau:0.000000)1000:0.199224,Gnl1_X.tro:0.234371)927:0.058097,(Gnl1_G.gal:0.198993,Gnl1_D.rer:0.314146)340:0.003926)874:0.059023,Gnl1_S.pur:0.360868)990:0.091332,((Gnl1_D.pul:0.396538,Gnl1_A.mel:0.396437)486:0.015385,Gnl1_D.mel:0.455130)820:0.033323)898:0.045162,(Gnl1_S.ros:0.353052,Gnl1_M.bre:0.316427)999:0.165537)1000:0.298797,(Gnl1_O.tau:0.179106,Gnl1_O.luc:0.139946)1000:0.609120)963:0.096096,((((((((((((((((((Lsg1_H.sap:0.011040,Lsg1_P.tro:0.010429)988:0.009284,(Lsg1_M.mul:0.015975,Lsg1_N.leu:0.014897)968:0.008442)953:0.010768,Lsg1_C.jac:0.031555)1000:0.036484,Lsg1_B.tau:0.074177)924:0.014328,(Lsg1_M.mus:0.044023,Lsg1_R.nor:0.031768)1000:0.053970)1000:0.111309,(Lsg1_X.tro:0.184153,Lsg1_D.rer:0.189867)416:0.003775)916:0.024047,Lsg1_G.gal:0.206827)1000:0.147223,((Lsg1_D.pul:0.296728,Lsg1_A.mel:0.302788)789:0.048500,Lsg1_D.mel:0.306086)838:0.039344)716:0.021377,Lsg1_S.pur:0.373715)995:0.077215,(Lsg1_S.ros:0.427052,Lsg1_M.bre:0.336836)1000:0.133022)808:0.046700,(Lsg1_S.cer:0.434678,Lsg1_S.pom:0.396105)992:0.086070)572:0.041717,((((((Lsg1_V.vin:0.185087,Lsg1_S.tub:0.164274)862:0.039140,Lsg1_A.tha:0.188087)974:0.041731,Lsg1_O.sat:0.266797)998:0.080078,(Lsg1_S.moe:0.245522,Lsg1_P.pat:0.313654)812:0.029659)996:0.067586,((Lsg1_O.tau:0.128339,Lsg1_O.luc:0.007921)1000:0.162610,(Lsg1_Micro:0.086929,Lsg1_M.pus:0.184432)1000:0.142454)1000:0.117011)703:0.032964,(Lsg1_C.var:0.205414,(Lsg1_C.rei:0.151061,Lsg1_V.car:0.155219)1000:0.195024)1000:0.143333)996:0.085684)168:0.008111,(Lsg1_G.the:0.501044,Lsg1_G.sul:0.428896)606:0.055994)275:0.037956,Lsg1_C.ele:0.473425)194:0.025472,Lsg1_C.mer:0.682589)93:0.011815,((Lsg1_E.sil:0.466594,(Lsg1_T.pse:0.104883,Lsg1_P.tri:0.265059)1000:0.165407)635:0.087999,(Lsg1_A.ano:0.000000,Noa1_T.pse:0.081183)550:0.561113)343:0.125623)156:0.042356,((Lsg1_C.par:0.559715,(Lsg1_P.fal:0.588257,(Lsg1_T.ann:0.492294,Lsg1_B.bov:0.491883)996:0.117643)542:0.070677)697:0.042206,Lsg1_T.gon:0.678772)319:0.015041)170:0.051249,Lsg1_E.cun:0.697543)366:0.088802)375:0.122269)241:0.037068,((((((((((((((((((Mtg1_H.sap:0.005175,Mtg1_P.tro:0.007002)747:0.009618,Mtg1_N.leu:0.019087)600:0.009061,Mtg1_C.jac:0.057273)855:0.018108,Mtg1_M.mul:0.057026)995:0.039053,Mtg1_B.tau:0.097504)818:0.015325,(Mtg1_M.mus:0.033263,Mtg1_R.nor:0.027925)1000:0.076920)1000:0.114203,(Mtg1_X.tro:0.193914,Mtg1_D.rer:0.232212)534:0.014585)856:0.036242,Mtg1_G.gal:0.224562)1000:0.130772,Mtg1_S.pur:0.372662)971:0.085500,(Mtg1_D.pul:0.474240,(Mtg1_A.mel:0.400918,Mtg1_D.mel:0.386001)876:0.057113)499:0.016445)817:0.063958,Mtg1_C.ele:0.587166)943:0.114234,(Mtg1_S.ros:0.545126,Mtg1_M.bre:0.513142)612:0.060266)795:0.118059,(Mtg1_P.fal:0.640485,((Mtg1_T.gon:0.478360,Mtg1_B.bov:0.483607)790:0.105623,Mtg1_T.ann:0.567517)211:0.056168)432:0.197329)118:0.003287,((((((((Mtg1_V.vin:0.132792,Mtg1_S.tub:0.144311)845:0.018118,Mtg1_A.tha:0.156137)988:0.052362,Mtg1_O.sat:0.215238)1000:0.140061,Mtg1_P.pat:0.340196)949:0.080793,Mtg1_S.moe:0.419392)1000:0.178612,Mtg1_E.sil:0.614147)519:0.039876,Mtg1_G.sul:0.644840)483:0.048815,Mtg1_G.the:0.517384)725:0.087784)126:0.012617,Mtg1_S.pom:0.741247)178:0.085051,((((((((((((YlqF_V.vin:0.155191,YlqF_S.tub:0.153927)946:0.045060,YlqF_O.sat:0.204908)745:0.016573,YlqF_A.tha:0.230007)986:0.082397,YlqF_P.pat:0.219715)356:0.002430,YlqF_S.moe:0.230221)1000:0.114087,(((YlqF_O.tau:0.081668,YlqF_O.luc:0.091507)998:0.146208,(YlqF_Micro:0.194104,YlqF_M.pus:0.188743)959:0.056109)987:0.103581,(YlqF_C.var:0.320625,YlqF_V.car:0.288497)855:0.039597)998:0.107160)593:0.035832,(((((YlqF_Pleur:0.109278,YlqF_Cyano:0.161424)990:0.084806,YlqF_Synec:0.222960)676:0.031321,(YlqF_C.the:0.271165,(YlqF_Rivul:0.174220,(YlqF_Nosto:0.129899,YlqF_A.cyl:0.116666)997:0.065922)956:0.065777)456:0.010405)585:0.022499,YlqF_A.mar:0.276723)981:0.072809,(YlqF_G.vio:0.167851,YlqF_G.kil:0.116213)1000:0.197278)758:0.050697)487:0.039400,YlqF_G.sul:0.501446)134:0.004876,((YlqF_G.the:0.395846,YlqF_E.sil:0.407880)654:0.081404,(YlqF_A.ano:0.489363,YlqF_T.pse:0.421912)356:0.025131)551:0.044657)329:0.016708,YlqF_C.mer:0.550533)989:0.234436,(YlqF_P.fal:0.727882,YlqF_B.bov:0.728809)876:0.137999)496:0.017569,(((YlqF_R.bal:0.580488,(YlqF_C.ace:0.351014,YlqF_B.sub:0.390226)867:0.077367)452:0.014366,YlqF_N.men:0.569175)996:0.162551,YlqF_B.bur:0.548075)600:0.068456)396:0.064941)42:0.028844,((Mtg1_C.rei:0.519355,Mtg1_V.car:0.451414)1000:0.364414,YlqF_T.mar:0.618331)366:0.041949)162:0.028236,Mtg1_S.cer:0.947751)338:0.051037)553:0.065454,((((((((((((YjeQ_V.vin:0.167950,YjeQ_A.tha:0.173621)514:0.007922,YjeQ_S.tub:0.178924)834:0.035034,YjeQ_O.sat:0.208667)1000:0.114080,(YjeQ_S.moe:0.294038,YjeQ_P.pat:0.286415)839:0.036089)1000:0.121289,((YjeQ_O.tau:0.087241,YjeQ_O.luc:0.079542)1000:0.203428,(YjeQ_Micro:0.222540,YjeQ_M.pus:0.224474)934:0.067829)1000:0.161935)547:0.017615,(YjeQ_C.var:0.405069,(YjeQ_C.rei:0.201208,YjeQ_V.car:0.198818)1000:0.198038)864:0.057864)934:0.064388,(((((YjeQ_Pleur:0.176865,YjeQ_Cyano:0.183831)997:0.085910,(YjeQ_C.the:0.202845,(YjeQ_Rivul:0.171660,(YjeQ_Nosto:0.125360,YjeQ_A.cyl:0.129387)996:0.042744)947:0.032271)998:0.065203)672:0.042063,YjeQ_Synec:0.318230)937:0.036364,YjeQ_A.mar:0.348284)1000:0.130112,(YjeQ_G.vio:0.198520,YjeQ_G.kil:0.199252)1000:0.280672)799:0.050162)992:0.139546,((YjeQ_A.aeo:0.485439,YjeQ_T.mar:0.467964)823:0.086947,(YjeQ_C.ace:0.471279,YjeQ_B.sub:0.471657)905:0.097399)864:0.087488)414:0.052007,(((YjeQ_G.the:0.508739,(YjeQ_P.aer:0.428417,YjeQ_E.col:0.429808)894:0.081769)804:0.078092,(YjeQ_B.per:0.449689,YjeQ_N.men:0.453437)981:0.140529)890:0.100836,(YjeQ_R.bal:0.420498,(YjeQ_P.bra:0.407168,YjeQ_P.lim:0.409838)502:0.012279)1000:0.272016)233:0.019024)434:0.077694,(YjeQ_L.int:0.744381,YjeQ_B.bur:0.744997)359:0.046118)384:0.042824,((((YjeQ_M.hun:0.393547,((YjeQ_M.maz:0.078354,(YjeQ_M.bar:0.070319,YjeQ_M.ace:0.075267)639:0.007185)1000:0.258475,(YjeQ_M.pet:0.262823,YjeQ_M.mar:0.264066)997:0.076176)985:0.077165)716:0.043238,(YjeQ_U.M.A:0.215456,YjeQ_M.pal:0.208197)1000:0.248069)944:0.115556,YjeQ_S.coe:0.579912)662:0.050082,YjeQ_D.vul:0.633520)987:0.208171)276:0.002178,YjeQ_C.glu:0.838857)882:0.163330)579:0.077962,Noa1_M.bre:0.919536)463:0.055319,((((((Noa1_V.vin:0.188058,Noa1_S.tub:0.195301)445:0.018493,Noa1_O.sat:0.204842)603:0.037408,Noa1_A.tha:0.243317)732:0.128760,(Noa1_S.moe:0.321989,Noa1_P.pat:0.317316)722:0.051772)733:0.169599,((Noa1_O.tau:0.126668,Noa1_O.luc:0.117268)1000:0.175074,(Noa1_Micro:0.186697,Noa1_M.pus:0.117815)607:0.111324)606:0.251445)636:0.112986,(Noa1_C.var:0.567500,Noa1_V.car:0.564863)669:0.097129)848:0.209753)202:0.041491,(((Noa1_C.mer:0.699497,Noa1_T.mar:0.692360)521:0.034457,((Noa1_G.the:0.583569,(Noa1_E.sil:0.576804,Noa1_P.tri:0.566228)470:0.017828)463:0.040976,(Noa1_G.sul:0.592275,Noa1_B.sub:0.580943)447:0.034717)707:0.108402)603:0.056108,Noa1_S.ros:0.776158)179:0.030892)954:0.134195,Noa1_C.ele:0.696185)955:0.089830,(Noa1_S.pur:0.511315,((Noa1_D.pul:0.445855,Noa1_A.mel:0.448682)724:0.037790,Noa1_D.mel:0.488921)770:0.037260)937:0.077685)1000:0.217338,Noa1_D.rer:0.382677)938:0.038881,Noa1_G.gal:0.346979)878:0.038854,Noa1_X.tro:0.305579)1000:0.145481,(Noa1_M.mus:0.048386,Noa1_R.nor:0.048119)1000:0.114774)680:0.017287,Noa1_B.tau:0.142904)1000:0.080220,Noa1_C.jac:0.062676)1000:0.035345,Noa1_M.mul:0.029617)999:0.014322,Noa1_N.leu:0.014354)1000:0.011464,Noa1_H.sap:0.003007,Noa1_P.tro:0.002967);
